# Supplementary material for: Biogeographic Patterns of Fungal Sub-Communities under Different Land-Use Types in Subtropical China
Source: J Fungi (Basel). 2023 Jun 6;9(6):646. doi: 10.3390/jof9060646 (PMC10303538; doi:10.3390/jof9060646)
Supplement: Supplementary file 1 [file jof-09-00646-s001.zip]

Archive with 1 entries (1 files):
- jof-2398027-supplementary.pdf
